# Supplementary material for: Distribution of Toxic and Essential Elements in Autopsy Organs of Subjects Living in South-Eastern Poland
Source: Int J Mol Sci. 2026 Mar 11;27(6):2585. doi: 10.3390/ijms27062585 (PMC13026681; doi:10.3390/ijms27062585)
Supplement: Supplementary file 1 [file ijms-27-02585-s001.zip]

Archive with 1 entries (1 files):
- ijms-4157691-supplementary-conversion.pdf
